# Supplementary material for: Poly I:C Pre-Treatment Induced the Anti-Viral Interferon Response in Airway Epithelial Cells
Source: Viruses. 2023 Nov 27;15(12):2328. doi: 10.3390/v15122328 (PMC10747011; doi:10.3390/v15122328)
Supplement: Supplementary file 1 [file viruses-15-02328-s001.zip]

Archive with 1 entries (1 files):
- viruses-2692373-supplementary.pdf
